# Supplementary material for: Effect of PEPFAR funding policy change on HIV service delivery in a large HIV care and treatment network in Nigeria
Source: PLoS One. 2019 Sep 25;14(9):e0221809. doi: 10.1371/journal.pone.0221809 (PMC6760763; doi:10.1371/journal.pone.0221809)
Supplement: S1 Dataset — (XLSX) [file pone.0221809.s001.xlsx]

## Sheet: Survey Responses
										Which program/ service areas were supported by PEPFAR funding at your HIV clinic before October 2014? (select all that apply)																Has any of these program/ service areas supported with PEPFAR funding at your HIV clinic before October 2014 been affected by the policy changes? (select all that apply)																Please describe how the policy changes have affected your clinic operations in the areas listed below ( write NA for sections where the changes are not applicable)
S/n	Site name	State	Location	Level of care	Facility ownership	HIVService Start Year	Affiliation with an academic center	Adults in care	Children in care	CD4 support	VL support	Hb Support	Cr Support	ALT support	Free 1st Line	2nd line capacity	Stipend to govt staff	Emplyment of additional saff	Defaulter tracking	Prevention outreaches	Staff training	Generator Fueling	IT support	Others	Others details	CD4 support	VL support	Heamoglobin Support	Creatinine Support	ALT support	Free 1st Line	2nd line capacity	Stipend to govt staff	Emplyment of additional saff	Defaulter tracking	Prevention outreaches	Staff training	Generator Fueling	IT support	Others	Others Details	Laboratory support for CD4 assays for all HIV infected patients	Laboratory support for Viral Load Assays ( on site or by sample logging)	Laboratory support for ALT Assays for all HIV infected patients	Laboratory support for Haemoglobin Assays for all HIV infected patients	Laboratory support for Creatinine Assays for all HIV infected patients	Provision of free first line ART to all HIV infected patients	Capacity to provide free second line ART to all HIV infected patients when needed	Payment of stipend to fully employed government staff to provide services at the HIV clinic
							1. Yes 0. No			1. Yes 0. No	1. Yes 0. No	1. Yes 0. No	1. Yes 0. No	1. Yes 0. No	1. Yes 0. No	1. Yes 0. No	1. Yes 0. No	1. Yes 0. No	1. Yes 0. No	1. Yes 0. No	1. Yes 0. No	1. Yes 0. No	1. Yes 0. No	1. Yes 0. No		1. Yes 0. No	1. Yes 0. No	1. Yes 0. No	1. Yes 0. No	1. Yes 0. No	1. Yes 0. No	1. Yes 0. No	1. Yes 0. No	1. Yes 0. No	1. Yes 0. No	1. Yes 0. No	1. Yes 0. No	1. Yes 0. No	1. Yes 0. No	1. Yes 0. No
1	Facility 1	Plateau State	Urban	Tertiary	Public	1997	1	9781	562	1	1	1	1	1	1	1	1	1	1	1	1	1	1	1	Support group activities	0	0	1	1	1	0	0	1	1	0	1	1	1	1	1		Tests are ordered at baseline then every 6 months, this schedule has not changed. Patients have to pay for all 3 tests with user fees, if they are unable to, then they get the free tests only. CD4 and VL are still free and not linked with the other 3. They are run when the kits are available. We unable to tell if the patient is developing renal toxicity from TDF. Most of these kind of patients en…	NA	Patients now pay for this test. Some days, the patients are not able to pay.	Patients now pay for this test. Some days, the patients are not able to pay.	Patients now pay for this test. Some days, the patients are not able to pay.	NA	NA	This has led to reduced staff motivation and commitment.
2	Facility 2	Plateau State	Urban	Tertiary	Public	2002	1	14401	857	1	1	1	1	1	1	1	1	1	1	1	1	1	1	1	1.Infrastructure modifications for improved ventilation and bio-safety 2. Maintenance of equipment	0	1	1	1	1	0	0	1	1	1	1	1	1	1			Testing now based on supply of kits to laboratory.	Massive backlog due to shortage of kits for viral load testing.	Fully unsupported with effect from October 2014. Patients paying at subsidized rate. Many patients find it difficult to go for testing on schedule when they do not have the financial resources needed.	Fully unsupported with effect from October 2014. Patients paying at subsidized rate. Many patients find it difficult to go for testing on schedule when they do not have the financial resources needed.	Fully unsupported with effect from October 2014. Patients paying at subsidized rate. Many patients find it difficult to go for testing on schedule when they do not have the financial resources needed.	Non-availability of some ARV drugs required for treating patients who cannot be placed on the streamlined 1st line regimens for clinical reasons. They buy them from commercial sources.	Occasional stock-outs of ATV/r, necessitating patients to source from commercial sources until supplies are available.	NA
3	Facility 3	Plateau State	Urban	Tertiary	Public	2004	0	3131	195	1	1	1	1	1	1	1	1	1	1	1	1	1	1		1. Purchase of stationaries and office supplies 2. maintenance of project vehicle	0	0	1	1	1	0	0	1	1	0	1	1	1	1	1		NA	NA	our patients have to pay for this service	the patient pays out of pocket and many complain about cost and lack of money causing some to skip the tests	Patients have to pay for this and the response/uptake is poor. many of our patients are unable to afford all of these tests hence ask which is most important to do	na	NA	lack of motivation leading to poor/no commitment to patient care. hiv care is thought to be more time consuming and emotionally draining
4	Facility 4	Plateau State	Rural	Secondary	Private not for profit	2004	0	452	32	1	1	1	1	1	1	1	1	1	1	1	1	1	1			0	0	1	1	1	0	0	1	1	0	1	1	0	0			NA	NA	Due to financial constraints some patients can afford their labs as at when due.	Due to financial constraints some patients can afford their labs as at when due.	Due to financial constraints some patients can afford their labs as at when due	NA	NA	Commitment has reduced for some of the staff working in the clinic.
5	Facility 5	Plateau State	Urban	Secondary	Public	2009	1	665	35	1	1	1	1	1	1	1	1	1	1	1	1	1	1			0	1	1	1	1	0	0	1	1	0	1	1	1	1			NA.	Clients have to pay.	Clients have to pay.	Clients have to pay.	Clients have to pay.	NA	NA	Has affected services seriously especially on public holidays and strikes.
6	Facility 6	Lagos State	Urban	Secondary	Public	2010	0	976	70	1	1	1	1	1	1	1	1	1	1	1	1	1	1			0	0	1	1	1	0	0	1	1	1	1	0	1	0			Na	Na	Patients pay for this investigation except paediatric patients.	Patients pay for this investigation except paediatric patients.	Patients pay except paediatric ones.	Na	Na	Stopped
7	Facility 7	Plateau State	Urban	Tertiary	Private not for profit	2006	1	3391	126	1	0	1	1	1	1	1	0	0	1	0	0	1	1			0	0	1	1	1	0	0	0	0	1	0	1	1	1			NA	NA	Facility buys reagent. patients pay subsidized rate for test	Facility buys reagent. patients pay subsidized rate for test	Facility buys reagent. patients pay subsidized rate for test	NA	NA	na-facility is a faith based hospital
8	Facility 8	Lagos State	Urban	Primary	Private not for profit	2011	0	10	10	0	0	0	0	0	0	0	1	0	1	1	1	1	1	1	Clinical supplies	0	0	0	0	0	0	0	1	0	1	1	1	1	1	1		N/A	N/A	N/A	N/A	N/A	N/A	N/A
9	Facility 9	Plateau State	Urban	Secondary	Public	2008	0	712	71	1	1	1	1	1	1	1	1	1	1	1	1	1	1			0	0	1	1	1	0	0	1	1	1	1	0	0	0			NA	NA	Affected the patient because patients have to pay.	Affected the patient because patients have to pay.	Affected the patient because patients have to pay.	NA	NA	n/a
10	Facility 10	Oyo State	Rural	Secondary	Private not for profit	2012	0	361	6	1	1	1	1	1	1	0	1	1	1	1	1	1	1			0	1	1	1	1	0	0	1	1	1	1	1	1	1			NA	Reduce patient follow-up and monitoring of patient response to treatment.	Difficulty in initiating patient on ARV drugs that required liver workup since many of them could not afford the payment.	Difficulty in monitoring the patient response to antiretroviral drugs. Also problem in initiating drugs that as Zidovudine based drugs.	Drugs like Tenofovir is difficult to be initiated or continued to be used for the patient since this require Renal work-up.	-	-	Yes
11	Facility 11	Plateau State	Urban	Secondary	Public	2008	0	2014	113	1	1	1	1	1	1	1	1	1	1	1	1	1	1			0	0	1	1	1	0	0	1	1	1	1	0	1	0		Funds to maintain project vehicle has been stopped. Fuel available for sample logging is reduced	NA	na	The free tests have been stopped and as most patients cannot afford the cost of the tests, we are seeing a decrease in the number of patients going for the test	The free tests have been stopped and as most patients cannot afford the cost of the tests, we are seeing a decrease in the number of patients going for the test	The free tests have been stopped and as most patients cannot afford the cost of the tests, we are seeing a decrease in the number of patients going for the test	not affected	NOT AFFECTED	There is no enthusiasm for HIV activities, few staff come to work during industrial action
12	Facility 12	Oyo State	Urban	Secondary	Public	2008	0	794	64	1	1	1	1	1	1	1	1	1	1	1	1	1	1			0	1	1	1	1	0	0	1	1	1	1	1	1	1			NA	Done not so frequently because of epileptic power supply.	patients need to pay	subsidized payment	subsidized payment	na	NA
13	Facility 13	Lagos State	Urban	Tertiary	Public	2004	1	7130	482	1	1	1	1	1	1	1	1	1	1	1	1	1	1			0	0	1	1	1	0	0	1	1	0	0	0	0	0			NA	na	Patients now pay for this test with so much reluctance and a few are not able and therefore not effectively monitored for arv safety.	Patients now pay for this test with so much reluctance and a few are not able and therefore not effectively monitored for arv safety.	Patients now pay for this test with so much reluctance and a few are not able and therefore not effectively monitored for arv safety.	na	NA	fewer staff come to work on clinic days during industrial strike actions.
14	Facility 14	Oyo State	Urban	Tertiary	Public	2002	1	7094	454	1	1	1	1	1	1	1	1	1	1	1	1	1	1	1	Financial support for OI investigation costs and treatment . Transport support for indigent patients	0	1	1	1	1	0	0	1	1	1	1	1	1	1	1		Even though this is still free, a very significant number of patients are not able to have their tests done at the scheduled time. Importantly patients come weeks late when their bleeding appointment is due and run out of medication while waiting for funds to come to the clinic.	Viral load has not been carried out at all. Decisions on ART failure are being taken by CD4 count and clinical criteria.	Patients have delay in routine monitoring as they have to pay out of pocket. This is particularly difficult with the current economic problem after the drop in oil price. Toxicity point testing is more challenging.	As above. We fall back on centrifuge heamatocrit testing for toxicity issues with consequent increased HIV exposure risk to the health workers	As above.	NA	NA	Some staff have disengaged. The amount of time spent for HIV services has reduced markedly by those who have chosen to stay without pay.
15	Facility 15	Oyo State	Urban	Secondary	Public	2005	1	2606	169	1	1	1	1	1	1	1	1	1	1	1	1	1	1			0	0	1	1	1	0	0	1	1	1	1	1	1	0			The test is still free	No sample logging like before, results are not coming from UCH lab on time	Patients pay for this test. The site does not get reagents APIN anymore, so relies on irregular supply from government. When this is available, patients pay a token to get the tests done in the hospital, when it is not available, patients have to go to designated private laboratory	Patients pay for this test. The site does not get reagents APIN anymore, so relies on irregular supply from government. When this is available, patients pay a token to get the tests done in the hospital, when it is not available, patients have to go to designated private laboratory	Patients pay for this test. The site does not get reagents APIN anymore, so relies on irregular supply from government. When this is available, patients pay a token to get the tests done in the hospital, when it is not available, patients have to go to designated private laboratory. Tests (ALT, Hb, and Cr) were free until programme supplied reagents finished when reagents are not available, patie…	NA	NA	Embargo on employment did not allow staff to be absorbed, most of the full time staff have left because of the cap on payment
16	Facility 16	Plateau State	Rural	Secondary	Public	2009	0	92	5	1	1	1	1	1	1	1	1	1	1	1	1	1	1			0	0	1	1	1	0	0	1	1	0	1	1	0	0
17	Facility 17	Plateau State	Urban	Tertiary	Private not for profit	2007	1	1728	69	1	1	1	1	1	1	1	1	1	1	1	1	1	1			0	0	1	1	1	0	0	1	1	1	1	1	1	1			Reagents supply is not optimal, so we sometimes have patient backlog for CD4 assays. occasional equipment breakdown and the lag period between when site alerts office and actual repairs		We are no longer able to provide the tests to our patients free. This has increased the stress on clinicians because when placing patients on AZT or TDF, clinicians needed to look out for clinical features of anaemia and renal impairment, they examined patients more closely as patients couldn’t be denied drugs because they don’t have lab results. Clinicians were also worried about the legal impli…	Same as 9 a iii	Same as 9 a iii	NA	NA	We have had to lay off some staff and reduce the stipends paid to the remaining staff. Staff morale is low
18	Facility 18	Plateau State	Urban	Secondary	Private not for profit	1998	0	4534	206	1	1	1	1	1	1	1	NA	1	1	1	1	1	1	1	Home/community based care services, support group actities, OVC	0	0	1	1	1	0	0	NA	1	1	1	1	1	1	1		NA	NA	Reagents not provided so it is sourced elsewhere at extra cost and some associated tests not done for some stable clients. Worse for Hepatitis B patients who need this for monitoring	Reagents are not provided so it is sourced elsewhere at extra cost and some associated tests such as creatinine not done for some stable clients. Needed for patients on AZT drug for monitoring	Reagents are not provided so it is sourced elsewhere and some tests not done for some stable clients. Worse for patients on TDF based regimen who need it for monitoring or those with associated complications such as hypertension,diabetes	NA but with limited choice to clients unlike before 2014	NA but with limited choice to clients unlike before 2014	NA
19	Facility 19	Plateau State	Rural	Secondary	Public	2009	1	513	30	1	1	1	1	1	1	1	1	1	1	0	1	1	1			0	0	1	1	1	0	0	1	1	0	NA	1	1	1
20	Facility 20	Lagos State	Urban	Secondary	Private not for profit	2005	0	142	3	1	0	1	1	1	1	1	NA	0	1	1	1	1	0			0	1	1	1	1	0	0	NA	0	0	1	1	1	0
21	Facility 21	Oyo State	Urban	Secondary	Private not for profit	2008	0	1865	58	1	1	1	1	1	1	1	NA	1	1	1	1	1	1			0	1	1	1	1	0	0	NA	1	0	1	1	0	1			NA	NA	No longer free	No longer free	No longer free	NA	NA	NA
22	Facility 22	Plateau State	Rural	Secondary	Private not for profit	2007	1	782	40	1	1	1	1	1	1	1	1	0	1	1	1	1	1			0	1	1	1	1	0	0	1	0	1	1	1	1	1			NA	N A, but there is serious delay in getting results now than before	Not able to provide free tests	Not able to provide free tests	Not able to provide free tests	NA	NA
23	Facility 23	Plateau State	Urban	Secondary	Public	2009	0	265	11	1	1	1	1	1	1	1	1	1	1	1	1	1	1			0	0	1	1	1	0	0	1	1	0	1	0	0	0			NA	NA	Done when they have money not prompt on clinic visit days .	Done when they have money not prompt on clinic visit days .	Done when they have money not prompt on clinic visit days .	NA	NA	Clinic no longer opens on public holidays and during strike periods.
24	Facility 24	Plateau State	Rural	Secondary	Private not for profit	2007	0	914	75	1	1	1	1	1	1	1	NA	1	1	1	1	1	1	1	Sample logging	0	0	1	1	1	0	0	NA	1	1	1	1	0	0	1		NA	The site was not doing VL before policy change because of lab tunr around time issues at JUTH	Reagents are no longer supplied through the PEPFAR programme, however some of the reagents are not available for purchase on the open market. Tests are not always done according to schedule as reagents are not always available. Some clients cannot afford the fee charged	Reagents are no longer supplied through the PEPFAR programme, however some of the reagents are not available for purchase on the open market. Tests are not always done according to schedule as reagents are not always available. Some clients cannot afford the fee charged	Reagents are no longer supplied through the PEPFAR programme, however some of the reagents are not available for purchase on the open market. Tests are not always done according to schedule as reagents are not always available. Some clients cannot afford the fee charged	NA	NA	NA
25	Facility 25	Plateau State	Urban	Secondary	Private for Profit	2007	0	608	21	1	1	1	1	1	1	1	NA	0	1	0	1	1	1			0	1	1	1	1	0	0	NA	0	0	0	1	1	1
[truncated: 50 more columns]
